# Supplementary material for: Uncovering cancer vulnerabilities by machine learning prediction of synthetic lethality
Source: Mol Cancer. 2021 Aug 28;20:111. doi: 10.1186/s12943-021-01405-8 (PMC8401190; doi:10.1186/s12943-021-01405-8)
Supplement: Supplementary file 1 — Additional file 1. [file 12943_2021_1405_MOESM1_ESM.xlsx]

## Sheet: er
gene

## Sheet: eg
gene

## Sheet: ec
gene

## Sheet: mr
gene

## Sheet: mg
gene

## Sheet: mc
gene
