# Supplementary material for: Uncovering cancer vulnerabilities by machine learning prediction of synthetic lethality
Source: Mol Cancer. 2021 Aug 28;20:111. doi: 10.1186/s12943-021-01405-8 (PMC8401190; doi:10.1186/s12943-021-01405-8)
Supplement: Supplementary file 2 — Additional file 2. [file 12943_2021_1405_MOESM2_ESM.xlsx]

## Sheet: Related to Fig3d
Drug	Line	Tk1_norm	Tymp_norm	Tyms_norm	GARTnorm	DHFRnorm	Tk1_norm_sd	Tymp_norm_sd	Tyms_norm_sd	GARTnorm_sd	DHFRnorm_sd
Control	CAL27	0.350538	2.73926	0.919068	1.63288	1.13895	0.278392	1.1725	0.736129	0.396067	0.383512
PMX	CAL27	0.923341	1.98337	1.87635	0.225882	1.50677	0.397637	1.90073	1.11417	0.170045	0.816679
Control	CAL62	0.237859	0.79155	0.54664	0.573909	0.551926	0.153253	0.587395	0.331462	0.231594	0.206769
PMX	CAL62	0.697489	0.602386	1.13329	0.727455	1.0054	0.277951	0.541734	0.417849	0.743391	0.356943
Control	DU145	0.317231	0.676824	1.20751	1.2875	0.603947	0.119738	0.564858	0.534802	0.054164	0.147109
PMX	DU145	1.10156	0.494376	1.87975	1.74984	1.42897	0.525818	0.36429	0.349366	0.231438	0.130131
Control	H1703	0.286213	0.0540955	0.675464	1.16621	0.430261	0.37352	0.0656428	0.454997	0.217084	0.168254
PMX	H1703	0.86291	0.067681	1.27992	0.935493	1.1869	0.212122	0.0908401	0.255017	0.153983	0.126774
Control	H292	0.252374	0.201947	0.375448	0.61494	0.640016	0.187742	0.0921585	0.274021	0.0410709	0.280584
PMX	H292	1.93021	0.40931	2.28644	0.305646	2.57452	0.906997	0.28192	1.01027	0.204781	1.24422
Control	HOP62	0.377205	0.444212	0.730301	0.380542	0.855557	0.26096	0.396612	0.280992	0.0359367	0.144912
PMX	HOP62	1.27542	0.309678	1.74124	0.569812	1.38128	0.345897	0.251571	0.470305	0.203635	0.236639
Control	MDAMB157	0.850505	3.6053	1.71474	2.30839	0.762031	0.909938	1.36826	1.43779	1.02632	0.20729
PMX	MDAMB157	1.38854	3.15217	2.98246	1.78742	1.55288	0.653058	1.22254	1.42612	0.294371	0.198688
