# Supplementary material for: Uncovering cancer vulnerabilities by machine learning prediction of synthetic lethality
Source: Mol Cancer. 2021 Aug 28;20:111. doi: 10.1186/s12943-021-01405-8 (PMC8401190; doi:10.1186/s12943-021-01405-8)
Supplement: Supplementary file 4 — Additional file 4. [file 12943_2021_1405_MOESM4_ESM.xlsx]

## Sheet: Table a  Related to Fig 5h
Table a: Related to Fig 5h	List of P values
Compared condition	p-value adj
ALDH2	1.44e-05
Scr
BRIP1	<2e-16
Scr
BRIP1+ALDH2	<2e-16
Scr
FANCD2	<2e-16
Scr
FANCD2+ALDH2	<2e-16
Scr
BRIP1	<2e-16
ALDH2
BRIP1+ALDH2	<2e-16
ALDH2
FANCD2	<2e-16
ALDH2
FANCD2+ALDH2	<2e-16
ALDH2
BRIP1+ALDH2	<2e-16
BRIP1
FANCD2	<2e-16
BRIP1
FANCD2+ALDH2	<2e-16
BRIP1
FANCD2	<2e-16
BRIP1+ALDH2
FANCD2+ALDH2-BRIP1+ALDH2	0.73
FANCD2+ALDH2	<2e-16
FANCD2

## Sheet: Table b  Supplementary Fig 10g
Table b: Related to Supplementary Fig. 10g	List of P values
Compared condition	p-value adj
ALDH2	0.99
Scr
BRIP1	0.98
Scr
BRIP1+ALDH2	0.01
Scr
FANCD2	0.24
Scr
FANCD2+ALDH2	0.006
Scr
BRIP1	0.1
ALDH2
BRIP1+ALDH2	0.03
ALDH2
FANCD2	0.38
ALDH2
FANCD2+ALDH2	0.01
ALDH2
BRIP1+ALDH2	0.06
BRIP1
FANCD2	0.6
BRIP1
FANCD2+ALDH2	0.03
BRIP1
FANCD2	0.89
BRIP1+ALDH2
FANCD2+ALDH2-BRIP1+ALDH2	0.1
FANCD2+ALDH2	0.7
FANCD2

## Sheet: Table c  Supplementary Fig 10h
Table c: Related to Supplementary Fig. 10h	List of P values
Compared condition	p-value adj
BRIP1_mock-scr_mock	1.07e-08
ALDH2_mock-scr_mock	0.326947
BRIP.ALDH_mock-scr_mock	1.07e-08
scr_ACE.4mM-scr_mock	0.105482
BRIP1_ACE.4mM-scr_mock	1.07e-08
ALDH2_ACE.4mM-scr_mock	1.07e-08
BRIP.ALDH_ACE.4mM-scr_mock	1.07e-08
ALDH2_mock-BRIP1_mock	1.49e-08
BRIP.ALDH_mock-BRIP1_mock	1.07e-08
scr_ACE.4mM-BRIP1_mock	3.75e-07
BRIP1_ACE.4mM-BRIP1_mock	6.65e-07
ALDH2_ACE.4mM-BRIP1_mock	0.999886
BRIP.ALDH_ACE.4mM-BRIP1_mock	1.07e-08
BRIP.ALDH_mock-ALDH2_mock	1.07e-08
scr_ACE.4mM-ALDH2_mock	0.999208
BRIP1_ACE.4mM-ALDH2_mock	1.07e-08
ALDH2_ACE.4mM-ALDH2_mock	1.71e-07
BRIP.ALDH_ACE.4mM-ALDH2_mock	1.07e-08
scr_ACE.4mM-BRIP.ALDH_mock	1.07e-08
BRIP1_ACE.4mM-BRIP.ALDH_mock	0.014951
ALDH2_ACE.4mM-BRIP.ALDH_mock	1.07e-08
BRIP.ALDH_ACE.4mM-BRIP.ALDH_mock	8.07e-05
BRIP1_ACE.4mM-scr_ACE.4mM	1.07e-08
ALDH2_ACE.4mM-scr_ACE.4mM	7.69e-06
BRIP.ALDH_ACE.4mM-scr_ACE.4mM	1.07e-08
ALDH2_ACE.4mM-BRIP1_ACE.4mM	1.25e-07
BRIP.ALDH_ACE.4mM-BRIP1_ACE.4mM	1.07e-08
BRIP.ALDH_ACE.4mM-ALDH2_ACE.4mM	1.07e-08
